# Supplementary material for: Frequency of SARS-CoV-2 variants identified by real-time PCR in the AUNA healthcare network, Peru
Source: Front Public Health. 2024 Feb 12;11:1244662. doi: 10.3389/fpubh.2023.1244662 (PMC10894931; doi:10.3389/fpubh.2023.1244662)
Supplement: Supplementary file 1 [file Data_Sheet_1.xlsx]

## Sheet: Complete data 
NUM	Variant	Date	Week	Patient Code	Month	PCR Method	CT Value	Allplex™ SARS-CoV-2 Variants I Assay				Allplex™ SARS-CoV-2 Variants II Assay				Novaplex™SARS-CoV-2 Variants VII
								RdRP gene	E484K	N501Y	HV69/70 del	L452R	W152C	K417T	K417N	E484A	RdRP gene	N501Y	HV69/70 del
1	Delta	2021-09-27	39	5926	October	BIORAD	14	15.19				24.12
2	Delta	2021-09-28	39	6135	October	BIORAD	16.3	16.89				25.15
3	Delta	2021-09-29	39	6391	October	BIORAD	20.6	21.97				27.32
4	Delta	2021-09-30	39	6485	October	BIORAD	25.4	29.01				37.03
5	Delta	2021-09-30	39	6494	October	BIORAD	16.1	17.13				22.48
6	ND	2021-10-01	39	6669	October	BIORAD	14.5	12.69	14.75	14.91
7	Gamma	2021-10-01	39	6724	October	BIORAD	25.7	15.59	17.08	17.38				19.58
8	Delta	2021-10-01	39	6727	October	BIORAD	20.3	27.60				32.04
9	Delta	2021-10-02	39	6857	October	BIORAD	21.3	16.73				20.94
10	Delta	2021-10-03	40	6868	October	BIORAD	13.7	14.00				18.36
11	Delta	2021-10-04	40	6909	October	BIORAD	23.9	17.78				23.10
12	Delta	2021-10-04	40	6936	October	BIORAD	30.3	18.07				22.46
13	Delta	2021-10-05	40	7121	October	BIORAD	17.5	15.96				22.12
14	Delta	2021-10-05	40	7122	October	BIORAD	26.1	25.97				32.15
15	Delta	2021-10-06	40	7209	October	BIORAD	14.9	17.32				22.35
16	Delta	2021-10-06	40	7274	October	BIORAD	16.6	16.66				21.45
17	Delta	2021-10-07	40	7530	October	BIORAD	12.8	24.35				29.64
18	Delta	2021-10-09	40	7730	October	BIORAD	22.7	23.34				28.69
19	Delta	2021-10-12	41	7966	October	BIORAD	21.3	21.20				27.29
20	Gamma	2021-10-12	41	7977	October	BIORAD	15.2	22.52	23.99	23.99				25.31
21	Delta	2021-10-12	41	8002	October	BIORAD	22.1	20.42				25.87
22	Delta	2021-10-12	41	8162	October	BIORAD	18.1	28.57				32.23
23	Delta	2021-10-13	41	8304	October	BIORAD	21.5	19.35				25.11
24	Delta	2021-10-13	41	8318	October	BIORAD	25	23.40				28.77
25	Delta	2021-10-14	41	8328	October	BIORAD	16	17.39				21.75
26	Delta	2021-10-14	41	8396	October	BIORAD	14.4	12.72				18.22
27	Delta	2021-10-14	41	8402	October	BIORAD	15.6	15.64				22.58
28	Delta	2021-10-15	41	8437	October	BIORAD	16.8	17.00				21.88
29	Delta	2021-10-15	41	8475	October	BIORAD	19	26.56				31.14
30	Delta	2021-10-15	41	8514	October	BIORAD	22	21.26				25.87
31	Delta	2021-10-15	41	8519	October	BIORAD	25.4	24.86				28.77
32	Delta	2021-10-15	41	8520	October	BIORAD	18.2	17.31				21.28
33	Delta	2021-10-16	41	8687	October	BIORAD	18.2	28.68				35.20
34	Delta	2021-10-16	41	8537	October	BIORAD	21.9	20.42				26.23
35	Delta	2021-10-16	41	8695	October	BIORAD	24.8	20.27				25.41
36	Delta	2021-10-17	42	8701	October	BIORAD	25.7	20.73				25.36
37	Delta	2021-10-17	42	8703	October	BIORAD	21.4	19.12				23.84
38	Delta	2021-10-17	42	8708	October	BIORAD	16.3	17.39				22.75
39	Delta	2021-10-18	42	8728	October	BIORAD	20.1	22.46				27.99
40	Delta	2021-10-19	42	8969	October	BIORAD	26.2	26.07				30.79
41	Delta	2021-10-19	42	8973	October	BIORAD	20.2	14.39				19.09
42	Delta	2021-10-20	42	9027	October	BIORAD	16.9	18.39				23.21
43	Delta	2021-10-20	42	9208	October	BIORAD	15.7	23.44				27.46
44	Delta	2021-10-20	42	9210	October	BIORAD	16.4	27.35				31.02
45	Delta	2021-10-21	42	9263	October	BIORAD	19.5	19.34				25.08
46	Delta	2021-10-21	42	9270	October	BIORAD	19	26.08				30.21
47	Delta	2021-10-21	42	9275	October	BIORAD	19.2	16.65				21.57
48	Delta	2021-10-21	42	9321	October	BIORAD	17.2	15.67				22.31
49	Delta	2021-10-22	42	9471	October	BIORAD	27.9	20.67				25.32
50	Delta	2021-10-21	42	9539	October	BIORAD	13.9	11.78				16.25
51	Delta	2021-10-23	42	9544	October	BIORAD	22	23.85				28.33
52	Delta	2021-10-23	42	9604	October	BIORAD	18.6	17.94				23.12
53	Delta	2021-10-23	42	9683	October	BIORAD	19.9	13.12				19.11
54	Delta	2021-10-26	43	9924	October	BIORAD	17.9	16.01				21.76
55	Delta	2021-10-26	43	9973	October	BIORAD	16.1	17.41				22.85
56	Delta	2021-10-26	43	9975	October	BIORAD	16.7	14.68				19.14
57	Delta	2021-10-27	43	9983	October	BIORAD	28	26.33				32.1
58	Gamma	2021-10-27	43	10077	October	BIORAD	23.7	23.75	25.4	25.07				27.69
59	Delta	2021-10-27	43	10152	October	BIORAD	22.3	21.98				27.2
60	Delta	2021-10-27	43	10162	October	BIORAD	27.4	26.28				31.97
61	ND	2021-10-28	43	10253	October	BIORAD	21.3	28.36
62	Delta	2021-10-29	43	10362	October	BIORAD	17.3	13.14				17.53
63	Delta	2021-10-29	43	10390	October	BIORAD	27.3	23.86				29.16
64	Delta	2021-10-30	43	10441	October	BIORAD	18.6	13.96				17.14
65	ND	2021-10-30	43	10460	October	BIORAD	25.3	24.65
66	Delta	2021-10-30	43	10587	October	BIORAD	17.4	14.93				20.88
67	Delta	2021-10-30	43	10616	October	BIORAD	21.6	20				22.84
68	Delta	2021-10-30	43	10641	October	BIORAD	15.7	15.37				20.4
69	Delta	2021-11-02	44	10696	November	BIORAD	11.6	11.93				18.48
70	Delta	2021-11-02	44	10723	November	BIORAD	18.4	18.51				23.94
71	Delta	2021-11-02	44	10728	November	BIORAD	23.7	20.6				26.45
72	Delta	2021-11-02	44	10759	November	BIORAD	24.7	21.68				27.62
73	Delta	2021-11-02	44	10765	November	BIORAD	16.5	25.35				28.85
74	Delta	2021-11-02	44	10789	November	BIORAD	21.3	24.14				29.37
75	Delta	2021-11-02	44	10804	November	BIORAD	16.2	17.84				23.73
76	Delta	2021-11-02	44	10805	November	BIORAD	18.4	16.41				27.46
77	ND	2021-11-03	44	10820	November	BIORAD	19	31.6
78	Delta	2021-11-03	44	10888	November	BIORAD	14.1	11.99				18.76
79	Delta	2021-11-04	44	11019	November	BIORAD	24.2	23.36				27.26
80	Delta	2021-11-04	44	11020	November	BIORAD	19.9	17.59				22.69
81	Delta	2021-11-04	44	11096	November	BIORAD	11.3	14.53				20.28
82	Delta	2021-11-04	44	11126	November	BIORAD	16.1	17.87				21.87
83	Delta	2021-11-06	44	11247	November	BIORAD	19.9	16.76				20.46
84	Delta	2021-11-06	44	11295	November	BIORAD	24.8	22.92				27.55
85	Delta	2021-11-07	45	11402	November	BIORAD	21.7	20.03				24.72
86	Delta	2021-11-07	45	11403	November	BIORAD	24.4	21.56				26.43
87	Delta	2021-11-07	45	11407	November	BIORAD	24.6	21.34				26.14
88	Delta	2021-11-07	45	11411	November	BIORAD	15.7	11.89				17.74
89	Delta	2021-11-08	45	11413	November	BIORAD	19.4	15				20.39
90	Delta	2021-11-08	45	11414	November	BIORAD	18.8	14.63				17.36
91	Delta	2021-11-08	45	11444	November	BIORAD	20.2	17.98				29.27
92	Delta	2021-11-08	45	11539	November	BIORAD	20.1	16.95				22.09
93	Delta	2021-11-09	45	11557	November	BIORAD	15	15.54				20.69
94	Delta	2021-11-09	45	11565	November	BIORAD	16.9	15.83				19.71
95	Delta	2021-11-09	45	11587	November	BIORAD	21	17.73				22.29
96	Delta	2021-11-09	45	11667	November	BIORAD	21.2	18.64				23.15
97	Delta	2021-11-10	45	11905	November	BIORAD	18.8	16.85				21.66
98	Delta	2021-11-10	45	11843	November	BIORAD	17.1	10.76				22.69
99	Delta	2021-11-10	45	11956	November	BIORAD	22.5	21.93				27.53
100	Delta	2021-11-10	45	11969	November	BIORAD	24.8	21				33.65
101	Delta	2021-11-10	45	11970	November	BIORAD	17.8	14.25				18.55
102	Delta	2021-11-10	45	11972	November	BIORAD	23.7	20.21				25.19
103	Delta	2021-11-11	45	12003	November	BIORAD	20	17.49				22.02
104	Delta	2021-11-11	45	12005	November	BIORAD	22.4	19.21				23.74
105	Gamma	2021-11-11	45	12091	November	BIORAD	14.8	14.79	16.42	16.4				19.46
106	Delta	2021-11-11	45	12093	November	BIORAD	18.5	17.24				22.58
107	Delta	2021-11-12	45	12179	November	BIORAD	16.8	10.86				17.16
108	Delta	2021-11-12	45	12198	November	BIORAD	24.2	17.99				22.35
109	Delta	2021-11-12	45	12201	November	BIORAD	24.4	18.96				22.28
110	Delta	2021-11-12	45	12221	November	BIORAD	27.6	22.49				26.89
111	Delta	2021-11-13	45	12467	November	BIORAD	16.4	16.68				22.88
112	Delta	2021-11-13	45	12486	November	BIORAD	19.9	17.66				23.34
113	Delta	2021-11-15	46	12586	November	BIORAD	16.1	12.4				17.91
114	Delta	2021-11-15	46	12591	November	BIORAD	19.6	17.14				22.02
115	Delta	2021-11-15	46	12601	November	BIORAD	19.6	15.73				21.04
116	Delta	2021-11-15	46	12602	November	BIORAD	22.5	15.71				19.4
117	Delta	2021-11-15	46	12605	November	BIORAD	19.3	14.42				18.41
118	Delta	2021-11-15	46	12621	November	BIORAD	19.3	15.47				19.36
119	Delta	2021-11-15	46	12622	November	BIORAD	19.3	15.44				20.35
120	Delta	2021-11-16	46	12742	November	BIORAD	16.2	14.29				17.23
121	Delta	2021-11-16	46	12815	November	BIORAD	21.4	17.11				21.75
122	Delta	2021-11-16	46	12850	November	BIORAD	21.1	20.13				25.13
123	Delta	2021-11-16	46	12878	November	BIORAD	16.8	14.34				19.28
124	Delta	2021-11-17	46	12949	November	BIORAD	18	16.47				21.11
125	Delta	2021-11-17	46	13006	November	BIORAD	21.3	14.42				18.65
126	Delta	2021-11-17	46	13094	November	BIORAD	19.5	18.65				22.44
127	Delta	2021-11-17	46	13109	November	BIORAD	20.1	15.7				20.72
128	Delta	2021-11-17	46	13115	November	BIORAD	18.1	14.72				17.71
129	Delta	2021-11-17	46	13120	November	BIORAD	19	14.65				19.15
130	Delta	2021-11-17	46	13162	November	BIORAD	16.2	12.55				17.5
131	Delta	2021-11-17	46	13166	November	BIORAD	17.5	12.74				18.94
132	Delta	2021-11-17	46	13167	November	BIORAD	19.8	15.58				21.69
133	Delta	2021-11-17	46	13168	November	BIORAD	21.1	14.35				18.63
134	Delta	2021-11-18	46	13212	November	BIORAD	20.7	26.16				29.83
135	Delta	2021-11-18	46	13230	November	BIORAD	19.5	19.09				25.69
136	Delta	2021-11-18	46	13274	November	BIORAD	22.7	24.24				28.46
137	Delta	2021-11-18	46	13288	November	BIORAD	16.5	15				20.98
138	Delta	2021-11-18	46	13289	November	BIORAD	19.5	17.44				22.99
139	Delta	2021-11-19	46	13416	November	BIORAD	19.9	23.24				27.95
140	Delta	2021-11-19	46	13423	November	BIORAD	17.5	19.49				24.31
141	Delta	2021-11-19	46	13441	November	BIORAD	22.5	20.24				23.72
142	Delta	2021-11-19	46	13446	November	BIORAD	25.7	21.19				27.02
143	Delta	2021-11-19	46	13465	November	BIORAD	18.5	16.01				20.8
144	Gamma	2021-11-19	46	13466	November	BIORAD	25.8	21.13	22.99	22.37				24.33
145	Gamma	2021-11-19	46	13467	November	BIORAD	22.7	18.78	20.61	20.26				22.13
146	Gamma	2021-11-19	46	13468	November	BIORAD	15.6	13.01	14.89	15.03				17.03
147	Gamma	2021-11-19	46	13469	November	BIORAD	23	20.67	22.32	22.1				24.37
148	Delta	2021-11-19	46	13472	November	BIORAD	28.7	25.64				30.31
149	Delta	2021-11-20	46	13526	November	BIORAD	20.2	19.21				23.03
150	Delta	2021-11-20	46	13614	November	BIORAD	25.4	25.96				31.74
151	Delta	2021-11-20	46	13638	November	BIORAD	26.1	27.39				31.35
152	Delta	2021-11-20	46	13639	November	BIORAD	19.7	16.91				22.48
153	Delta	2021-11-20	46	13657	November	BIORAD	27.3	21.55				25.85
154	Delta	2021-11-20	46	13659	November	BIORAD	20.9	20.29				26.04
155	Delta	2021-11-22	47	13719	November	BIORAD	19.5	21.5				26.67
156	Delta	2021-11-22	47	13768	November	BIORAD	21.1	25.21				30.65
157	Delta	2021-11-22	47	13793	November	BIORAD	23.5	22.31				27.21
158	Delta	2021-11-22	47	13799	November	BIORAD	20.2	19.23				23.19
159	Delta	2021-11-23	47	13819	November	BIORAD	18.3	22.27				28.63
160	Delta	2021-11-23	47	13846	November	BIORAD	24.6	24.6				31.29
161	Delta	2021-11-23	47	14044	November	BIORAD	17.4	17.6				21.43
162	Delta	2021-11-24	47	14223	November	BIORAD	18.9	17.82				23.59
163	Delta	2021-11-24	47	14235	November	BIORAD	23.7	20.65				25.25
164	Delta	2021-11-25	47	14243	November	BIORAD	21.1	26.34				32.09
165	Delta	2021-11-25	47	14268	November	BIORAD	23.6	19.14				24.67
166	Delta	2021-11-25	47	14276	November	BIORAD	21.9	29.75				34.71
167	Delta	2021-11-25	47	14300	November	BIORAD	22.2	19.66				25.72
168	Delta	2021-11-25	47	14332	November	BIORAD	22.9	23.38				29.87
169	Delta	2021-11-26	47	14341	November	BIORAD	9.4	15.35				21.11
170	Delta	2021-11-24	47	14338	November	BIORAD	20.3	20.91				25.89
171	Delta	2021-11-26	47	14441	November	BIORAD	28.2	27.45				33.83
172	Delta	2021-11-27	47	14442	November	BIORAD	24.3	26.18				31.71
173	Delta	2021-11-27	47	14517	November	BIORAD	19.8	21.22				25.86
174	Delta	2021-11-27	47	14520	November	BIORAD	24.3	25.27				29.92
175	Delta	2021-11-27	47	14603	November	BIORAD	17.8	17.74				23.6
176	Delta	2021-11-27	47	14616	November	BIORAD	14.9	15.1				21.16
177	Delta	2021-11-29	48	14735	November	BIORAD	17.4	16.44				22.65
178	Delta	2021-11-29	48	14868	November	BIORAD	14.9	15.63				20.96
179	Delta	2021-11-29	48	14869	November	BIORAD	16.9	18.9				24.52
180	Delta	2021-11-30	48	14901	November	BIORAD	19.4	18.31				23.6
181	Delta	2021-11-30	48	15022	November	BIORAD	20.5	23.36				29.52
182	Delta	2021-11-30	48	15035	November	BIORAD	26.1	29.46				36.07
183	Delta	2021-11-30	48	15095	November	BIORAD	10.5	12.88				19.34
184	Delta	2021-12-01	48	15126	December	BIORAD	19.2	24.15				32.81
185	Delta	2021-12-01	48	15162	December	BIORAD	11.2	11.18				18.56
186	Delta	2021-12-01	48	15260	December	BIORAD	18	25.04				31.13
187	Delta	2021-12-01	48	15287	December	BIORAD	26.5	22.32				27.42
188	Delta	2021-12-01	48	15290	December	BIORAD	21.5	20.63				25.42
189	Delta	2021-12-01	48	15317	December	BIORAD	28.6	34.11				38.35
190	Delta	2021-12-01	48	15318	December	BIORAD	29.2	32.65				37.3
191	Delta	2021-12-02	48	15369	December	BIORAD	25.6	23.1				27.78
192	Delta	2021-12-02	48	15376	December	BIORAD	26.4	23.62				29.99
193	Delta	2021-12-02	48	15378	December	BIORAD	22.8	20.58				24.37
194	Delta	2021-12-02	48	15380	December	BIORAD	16.3	14.77				18.36
195	Delta	2021-12-03	48	15452	December	BIORAD	31.5	33.02				39.77
196	Delta	2021-12-03	48	15538	December	BIORAD	21.1	21.52				27.25
197	Delta	2021-12-04	48	15728	December	BIORAD	22.5	19.45				24.01
198	Delta	2021-12-04	48	15787	December	BIORAD	11.3	12.09				17.54
199	Delta	2021-12-06	49	15845	December	BIORAD	16.4	20.05				25.3
200	Delta	2021-12-06	49	15864	December	BIORAD	20.1	19.79				24.15
201	Delta	2021-12-06	49	15922	December	BIORAD	17.6	12.59				17.61
202	Delta	2021-12-07	49	16071	December	BIORAD	18.4	12.71				18.18
203	Delta	2021-12-07	49	16085	December	BIORAD	15.8	12.2				17.28
204	Delta	2021-12-07	49	16106	December	BIORAD	27.2	22.63				29.28
205	Delta	2021-12-07	49	16144	December	BIORAD	24.3	22.44				25.8
206	Delta	2021-12-07	49	16151	December	BIORAD	25.6	24.28				28.36
207	Delta	2021-12-10	49	16377	December	BIORAD	16.1	14.92				19.98
208	Delta	2021-12-10	49	16412	December	BIORAD	18.6	18.67				23.33
209	Delta	2021-12-10	49	16441	December	BIORAD	14.8	14.4				19.25
210	Delta	2021-12-10	49	16448	December	BIORAD	15.5	15.1				21.3
211	Delta	2021-12-10	49	16450	December	BIORAD	21.1	17.33				22.85
212	Delta	2021-12-10	49	16451	December	BIORAD	22.7	19.89				25.94
213	Delta	2021-12-10	49	16452	December	BIORAD	16.9	14.44				20.34
214	Delta	2021-12-10	49	16453	December	BIORAD	20.4	15.53				21.17
215	Delta	2021-12-10	49	16454	December	BIORAD	20.2	14.33				19.8
216	Delta	2021-12-10	49	16455	December	BIORAD	22.3	19.44				26.04
217	Delta	2021-12-10	49	16461	December	BIORAD	21.7	18.52				22.85
218	Delta	2021-12-10	49	16463	December	BIORAD	22	20.28				25.49
219	Delta	2021-12-10	49	16464	December	BIORAD	17	14.72				19.11
220	Omicron	2021-12-11	49	16497	December	BIORAD	20.5	16.02		17.95	14.7				28.66
221	Omicron	2021-12-11	49	16498	December	BIORAD	26	20.47		22.51	19.8				33.18
222	Omicron	2021-12-11	49	16499	December	BIORAD	24.8	20.84		22.57	19.97				33.05
223	Omicron	2021-12-11	49	16500	December	BIORAD	29.4	24.3		26.47	24.6				37.17
224	Delta	2021-12-11	49	16582	December	BIORAD	20.6	17.94				23.35
225	Delta	2021-12-11	49	16594	December	BIORAD	15.5	11.91				17.25
226	Delta	2021-12-11	49	16596	December	BIORAD	19.3	15.41				21.09
227	Delta	2021-12-11	49	16640	December	BIORAD	28.1	22.92				28.2
228	Delta	2021-12-11	49	16641	December	BIORAD	26.8	22.14				25.51
229	Delta	2021-12-13	50	16786	December	BIORAD	20.4	17.87				21.37
230	Delta	2021-12-13	50	16800	December	BIORAD	21.4	18.99				22.91
231	Delta	2021-12-13	50	16806	December	BIORAD	22.4	18.9				23.19
232	Delta	2021-12-13	50	16826	December	BIORAD	26.6	26.21				30.74
233	Delta	2021-12-13	50	16830	December	BIORAD	15.45	12.06				17.13
234	Omicron	2021-12-13	50	16835	December	BIORAD	21.9	18.19		19.87	17.68				32.59
235	Omicron	2021-12-14	50	16836	December	BIORAD	26.6	14.44		20.75	17.8				30.21
236	Delta	2021-12-14	50	16924	December	BIORAD	20.9	20.05				25.3
237	Delta	2021-12-14	50	16971	December	BIORAD	17.9	18.1				23.4
238	Delta	2021-12-14	50	16989	December	BIORAD	23.2	19.7				23.77
239	Omicron	2021-12-14	50	16992	December	BIORAD	20.9	15.91		17.98	15.46				29.3
240	Omicron	2021-12-15	50	17005	December	BIORAD	22.8	17.95		20.08	17.36				32.96
241	Delta	2021-12-15	50	17008	December	BIORAD	27.2	22.53				28.14
242	Delta	2021-12-15	50	17012	December	BIORAD	23.7	21.51				26.6
243	Omicron	2021-12-15	50	17036	December	BIORAD	21.6	16.57		17.91	16.11				30.41
244	Delta	2021-12-15	50	17058	December	BIORAD	23.6	20.16				24.95
245	Delta	2021-12-15	50	17123	December	BIORAD	23.4	17.97				29.53
246	Omicron	2021-12-15	50	17140	December	BIORAD	22.2	17.41		18.47	16.66				31.28
247	Delta	2021-12-15	50	17162	December	BIORAD	22.9	20.81				24.71
248	Omicron	2021-12-16	50	17271	December	BIORAD	23.6	20.65		21.94	20.02				34.38
249	Omicron	2021-12-16	50	17274	December	BIORAD	16.8	14.1		15.6	18.1				28.4
250	Delta	2021-12-16	50	17306	December	BIORAD	18.6	16.11				19.93
251	Delta	2021-12-16	50	17323	December	BIORAD	18.9	16.51				21.52
252	Delta	2021-12-16	50	17345	December	BIORAD	14.5	12.81				17.62
253	Omicron	2021-12-16	50	17353	December	BIORAD	24.4	21.17		22.71	20.86				35.61
254	Omicron	2021-12-16	50	17354	December	BIORAD	22.8	18.15		19.39	17.33				31.09
255	Omicron	2021-12-17	50	17397	December	BIORAD	29.5	24.43		26.1	23.8				35.1
256	Omicron	2021-12-17	50	17456	December	BIORAD	21.7	20.3		22.13	19.69				34.32
257	ND	2021-12-17	50	17458	December	BIORAD	24.1	23.7
258	Omicron	2021-12-17	50	17468	December	BIORAD	16.8	14.19		16.31	12.89				28.35
259	Delta	2021-12-18	50	17571	December	BIORAD	26.4	23.8				28.57
260	Omicron	2021-12-18	50	17690	December	BIORAD	18.4	16.5		18.1	17.8				31.1
261	Omicron	2021-12-18	50	17693	December	BIORAD	20.6	19.54		20.69	18.81				33.8
262	Omicron	2021-12-18	50	17690	December	BIORAD	18.4	15.44		17.71	15.48				29.36
263	Delta	2021-12-18	50	17755	December	BIORAD	22.1	20.4				23.6
264	Delta	2021-12-19	51	17777	December	BIORAD	17	25.28				29.68
265	Omicron	2021-12-20	51	17790	December	BIORAD	19.4	15.83		17.92	14.93				30.6
266	Delta	2021-12-20	51	17823	December	BIORAD	24	21.15				26.24
267	Omicron	2021-12-20	51	17827	December	BIORAD	19.4	20.1		19.3	20.1				33.2
268	Omicron	2021-12-20	51	17835	December	BIORAD	18.7	17.55		18.91	17.16				31.74
269	Omicron	2021-12-23	51	18379	December	BIORAD	26.8	24.1		25.6	23.1				36.1
270	Delta	2021-12-23	51	18380	December	BIORAD	27.2	29.1				27.4
271	Omicron	2021-12-23	51	18381	December	BIORAD	16.7	19.17		20.78	18.66				33.11
272	Omicron	2021-12-23	51	18620	December	BIORAD	19.8	15.62		17.62	14.94				30.32
273	Delta	2021-12-23	51	18677	December	BIORAD	16.2	17.4				16.7
274	Omicron	2021-12-23	51	18694	December	BIORAD	22.5	16.78		18.78	16.19				32
275	Delta	2021-12-24	51	18698	December	BIORAD	21.8	16.83				21.69
276	Omicron	2021-12-24	51	18699	December	BIORAD	21.4	22.3		25.2	26.1				34.5
277	Omicron	2021-12-24	51	18791	December	BIORAD	28.1	29.6		24.5	25.7				33.91
278	Omicron	2021-12-24	51	18792	December	BIORAD	19.3	16.08		18.31	15.06				30.42
279	Omicron	2021-12-24	51	18812	December	BIORAD	23.9	23.56		21.45	23.88				34.12
280	Omicron	2021-12-24	51	18861	December	BIORAD	21.3	20.5		24.5	22.76				32.56
281	Omicron	2021-12-24	51	18862	December	BIORAD	22	21.5		24.9	26.34				35.31
282	Omicron	2021-12-24	51	18863	December	BIORAD	23.9	21.54		22.8	20.26				34.74
283	Delta	2021-12-24	51	18864	December	BIORAD	18.5	16.55				18.45
284	Omicron	2021-12-24	51	18865	December	BIORAD	17.8	16.77		18.47	19.32				30.04
285	Omicron	2021-12-26	52	18948	December	BIORAD	26.9	25.1		24.71	26.1				36.01
286	Omicron	2021-12-27	52	18952	December	BIORAD	26.9	21.14		22.46	20.31				34.4
287	Omicron	2021-12-27	52	19031	December	BIORAD	15.7	14.71		16.78	14.14				29.59
288	Omicron	2021-12-27	52	19070	December	BIORAD	26.1	24.55		26.53	23.91
289	Omicron	2021-12-27	52	19081	December	BIORAD	21.8	17.55		19	16.95				32.4
290	Omicron	2021-12-27	52	19104	December	BIORAD	20.1	17.76		19.95	17.39				32.37
291	Omicron	2021-12-27	52	19136	December	BIORAD	23.2	18.67		20.82	18.4				33.28
292	Omicron	2021-12-27	52	19199	December	BIORAD	22.1	16.13		17.81	15.73				32.21
293	Omicron	2021-12-27	52	19226	December	BIORAD	17.4	16.62		19.17	16.41				32.14
294	Omicron	2021-12-27	52	19259	December	BIORAD	18.8	17.71		19.21	17.34				32.04
295	Omicron	2021-12-27	52	19273	December	BIORAD	29.9	25.87		27.62	25.25				41.19
296	Delta	2021-12-27	52	19277	December	BIORAD	20.6	16.38				20.27
297	Delta	2021-12-28	52	19426	December	BIORAD	25.9	22.11				27.49
298	Omicron	2021-12-28	52	19436	December	BIORAD	20.5	14.65		16.81	13.35				28.55
299	Omicron	2021-12-28	52	19440	December	BIORAD	15.3	16.43		17.52	16.05				30.58
300	Omicron	2021-12-28	52	19443	December	BIORAD	21.3	23.83		25.08	23				36.1
301	Omicron	2021-12-28	52	19451	December	BIORAD	21.6	20.88		22.44	20.14				34.61
302	Omicron	2021-12-28	52	19477	December	BIORAD	19.9	20.83		22.33	20.03				34.86
303	Delta	2021-12-28	52	19490	December	BIORAD	16.6	16.3				22.01
304	Omicron	2021-12-28	52	19498	December	BIORAD	23	23.93		25.52	23.32				37.07
305	Omicron	2021-12-28	52	19512	December	BIORAD	21.8	18.73		19.9	17.4				32.53
306	Omicron	2021-12-28	52	19522	December	BIORAD	21.3	19.68		21.49	19.1				34.03
307	Omicron	2021-12-28	52	19541	December	BIORAD	23.4	19.29		20.86	18.35				32.73
308	Omicron	2021-12-28	52	19558	December	BIORAD	22.1	20.74		22.34	19.92				34.85
309	Omicron	2021-12-28	52	19573	December	BIORAD	25.9	22.05		23.35	21.19				36.11
310	Omicron	2021-12-28	52	19582	December	BIORAD	20.6	16.98		19.12	16.23				31.18
311	Omicron	2021-12-28	52	19600	December	BIORAD	19.6	15.94		17.51	15.09				30.09
312	Omicron	2021-12-28	52	19605	December	BIORAD	21.4	17.84		19.15	17.18				32.57
313	Omicron	2021-12-28	52	19624	December	BIORAD	16	14.65		16.81	13.35				28.55
314	Delta	2021-12-28	52	19627	December	BIORAD	25.9	20.84				24.9
315	Omicron	2021-12-29	52	19660	December	BIORAD	20.5	16.66		17.84	15.74				30.6
316	Omicron	2021-12-29	52	19672	December	BIORAD	21.5	18.41		20.1	17.92				32.06
317	Omicron	2021-12-29	52	19699	December	BIORAD	23.2	18.62		20.31	17.83				32.31
318	Omicron	2021-12-29	52	19726	December	BIORAD	18.1	16.34		18.41	15.71				31.56
319	Omicron	2021-12-29	52	19789	December	BIORAD	18.3	14.73		16.84	13.79				29.17
320	Omicron	2021-12-29	52	19815	December	BIORAD	20.3	16.65		19.03	16.66				31.44
321	Omicron	2021-12-29	52	19829	December	BIORAD	18.3	15.28		17.21	14.57				29.4
322	Delta	2021-12-29	52	19868	December	BIORAD	16.2	15.89				20.65
323	Omicron	2021-12-29	52	19871	December	BIORAD	18.8	16.48		18.14	15.42				30.32
324	Omicron	2021-12-29	52	19879	December	BIORAD	19.7	17.85		19.24	17.26				31.65
325	Omicron	2021-12-30	52	19948	December	BIORAD	23.1	21.91		23.14	20.56				34.14
326	Omicron	2021-12-30	52	19951	December	BIORAD	21.1	19.45		21.18	18.7				33.76
327	Omicron	2021-12-30	52	19998	December	BIORAD	19.6	15.68		17.84	15.11				30.27
328	Omicron	2021-12-30	52	20010	December	BIORAD	23.9	18.41		19.77	17.8				32.87
329	Omicron	2021-12-30	52	20022	December	BIORAD	24.3	20.12		21.47	19.03				34.56
330	Omicron	2021-12-30	52	20046	December	BIORAD	23.3	20.07		21.53	19.19				34.26
331	Omicron	2021-12-30	52	20056	December	BIORAD	21.5	18.71		20.12	18.11				33.22
332	Omicron	2021-12-30	52	20074	December	BIORAD	22.2	20.16		21.83	19.68				33.78
333	Omicron	2021-12-30	52	20100	December	BIORAD	23.4	20.32		21.83	19.53				34.28
334	Omicron	2021-12-29	52	20110	December	BIORAD	17.9	14.62		16.72	14.07				28.08
335	Omicron	2021-12-30	52	20111	December	BIORAD	21.5	17.21		19.49	16.43				31.34
336	Omicron	2021-12-31	52	20217	December	BIORAD	25.6	23.72		25.4	22.79				38.77
337	Delta	2021-12-31	52	20254	December	BIORAD	26.8	25.35				30.75
338	Omicron	2021-12-31	52	20278	December	BIORAD	26.4	33.09		33.49	31.84				36.4
339	Omicron	2021-12-31	52	20299	December	BIORAD	30.6	26.82		29.04	25.32				38.71
340	Omicron	2022-01-01	52	15.55	December	BIORAD	-	-		17.34	14.53				29.89
341	Omicron	2022-01-02	1	21.97	December	BIORAD	-	-		24.18	21.68				35.58
342	Omicron	2022-01-02	1	18.03	December	BIORAD	-	-		20.05	17.65				33.66
343	Omicron	2022-01-03	1	20412	January	BIORAD	21.1	16.32		18.98	15.72				31.27
344	Omicron	2022-01-03	1	20446	January	BIORAD	25.4	22.18		24.11	21.9				35.72
345	Omicron	2022-01-03	1	20461	January	BIORAD	26.3	22.48		23.8	21.53				38.36
346	Omicron	2022-01-03	1	20550	January	BIORAD	22.6	20.69		22.24	19.91				34.48
347	Omicron	2022-01-03	1	20671	January	BIORAD	21.7	20.29		21.84	19.42				34.85
348	Omicron	2022-01-04	1	20768	January	BIORAD	30.8	35.65		36.73	34.91				37.1
349	Omicron	2022-01-04	1	20788	January	BIORAD	20.3	14.81		17.18	14.54				25.1
350	Omicron	2022-01-04	1	20890	January	BIORAD	19.6	19.06		20.89	18.23				33.86
351	Omicron	2022-01-03	1	21004	January	BIORAD	24.6	21.17		22.96	20.22				36.09
352	Omicron	2022-01-03	1	21006	January	BIORAD	18.7	15.21		16.56	13.77				29.61
353	Omicron	2022-01-03	1	21007	January	BIORAD	23.2	19.38		21.11	18.61				34.65
354	Omicron	2022-01-03	1	21011	January	BIORAD	21.1	16.55		18.13	15.87				30.86
355	Omicron	2022-01-04	1	21021	January	BIORAD	19	17.41		18.94	16.56				32.07
356	Omicron	2022-01-06	1	21838	January	BIORAD	19.9	18.86		20.55	18.16				35.02
357	Omicron	2022-01-06	1	21978	January	BIORAD	20.1	15.01		16.41	13.81				28.5
358	Omicron	2022-01-07	1	22128	January	BIORAD	30.9	28.29		31.79	29.65				36.8
359	Omicron	2022-01-07	1	22483	January	BIORAD	28.8	25.27		27.34	25.08				38.16
360	Omicron	2022-01-08	1	22691	January	BIORAD	17.1	14.09		16.06	12.85				29.2
361	Omicron	2022-01-08	1	22729	January	BIORAD	16.6	14.37		16.64	13.46				29.36
362	Omicron	2022-01-08	1	22773	January	BIORAD	17.5	15.72		17.29	14.99				30.63
363	Omicron	2022-01-09	2	23214	January	BIORAD	27	26.01		28.35	25.34				40.36
364	Omicron	2022-01-09	2	23223	January	BIORAD	19.8	15.73		17.08	14.88				30.71
365	Omicron	2022-01-09	2	23255	January	BIORAD	28.6	24.51		26.53	23.68				35.6
366	Omicron	2022-01-09	2	23285	January	BIORAD	23.4	18.59		20.13	17.61				33.71
367	Omicron	2022-01-09	2	23309	January	BIORAD	18.6	15.59		17.63	14.89				29.32
368	Omicron	2022-01-09	2	23351	January	BIORAD	21.3	17.24		18.62	16.43				32.26
369	Omicron	2022-01-10	2	23365	January	BIORAD	17.9	16.03		17.42	14.72				31.09
370	Omicron	2022-01-10	2	23407	January	BIORAD	24.9	24.38		26.69	23.23				37.45
371	Omicron	2022-01-10	2	23422	January	BIORAD	18.6	16.98		18.83	15.99				22.15
372	Omicron	2022-01-10	2	23467	January	BIORAD	23.2	18.62		20.72	17.38				30.45
373	Omicron	2022-01-10	2	23468	January	BIORAD	23.8	18.34		19.82	17.66				33.74
374	Omicron	2022-01-10	2	23475	January	BIORAD	20.8	15.58		17.13	14.28				30.84
375	Omicron	2022-01-10	2	23974	January	BIORAD	18.4	19.49		21.72	19.05				30.18
376	Omicron	2022-01-11	2	24692	January	BIORAD	27.6	27.66		27.16	25.93				35.6
377	Omicron	2022-01-12	2	24969	January	BIORAD	26.7	22.67		24.71	21.93				37.51
378	Omicron	2022-01-13	2	26280	January	BIORAD	19.1	15.32		17.82	14.59				30.13
379	Omicron	2022-01-13	2	26326	January	BIORAD	22.2	19.34		21.05	18.63				34.41
380	Omicron	2022-01-14	2	26723	January	BIORAD	25.1	21.69		23.43	21.03				36.51
381	Omicron	2022-01-14	2	27010	January	BIORAD	19	14.77		17.13	13.95				30.35
382	Omicron	2022-01-14	2	27033	January	BIORAD	21.4	17.59		19.59	16.87				31.61
383	Omicron	2022-01-15	2	27442	January	BIORAD	19.3	14.57		16.74	13.93				29.05
384	Omicron	2022-01-15	2	27447	January	BIORAD	20.2	14.45		16.6	13.82				29.14
385	Omicron	2022-01-17	3	27843	January	BIORAD	28	32.48		33.64	31.35				35.8
386	Omicron	2022-02-06	6	33812	February	USTAR	N/A	15.91		18.17	15.86				30.4
387	Omicron	2022-02-08	6	33945	February	BIORAD	12.1	14.31		16.21	13.77				27.3
388	Omicron	2022-02-08	6	33960	February	BIORAD	20.8	17.5		18.94	16.39				31.23
389	Omicron	2022-02-08	6	33977	February	BIORAD	21.74	18.57		20.26	17.84				32.56
390	Omicron	2022-02-08	6	33984	February	BIORAD	24.38	21.38		23.54	20.52				35.59
391	Omicron	2022-02-08	6	34005	February	BIORAD	25.49	21.92		24.09	21.44				35.82
392	Omicron	2022-02-08	6	34007	February	BIORAD	25.84	22.06		24.17	21.59				37.02
393	Omicron	2022-02-08	6	34009	February	BIORAD	30.85	32.19		33.75	30.65				32.67
394	Omicron	2022-02-08	6	34015	February	BIORAD	16.13	14.05		16.48	13.03				28.06
395	Omicron	2022-02-08	6	34020	February	BIORAD	24.26	22.67		24.74	22.15				36.04
396	Omicron	2022-02-08	6	34021	February	BIORAD	17.93	15.64		16.99	14.41				30.05
397	Omicron	2022-02-08	6	34029	February	BIORAD	27.7	31.55		33.72	30.68				36.8
398	Omicron	2022-02-08	6	34032	February	BIORAD	27.9	20.77		22.75	20.53				34.02
399	Omicron	2022-02-09	6	34038	February	BIORAD	26.74	22.18		24.06	21.69				36.07
400	Omicron	2022-02-09	6	34049	February	BIORAD	19.6	16.62		18.04	15.58				33.3
401	Omicron	2022-02-09	6	34071	February	BIORAD	22.3	17.56		19.3	16.45				32.17
402	Omicron	2022-02-09	6	34099	February	BIORAD	21	16.56		18.35	16.17				30.31
403	Omicron	2022-02-09	6	34105	February	BIORAD	26.7	24.88		27.1	30.03				38.74
404	Omicron	2022-02-09	6	34113	February	BIORAD	22.79	22.26		24.06	21.61				34.86
405	Omicron	2022-02-09	6	34129	February	BIORAD	25.37	21.64		23.53	20.99				36.27
406	Omicron	2022-02-09	6	34130	February	BIORAD	30.1	36.21		37.84	33.97				36.5
407	Omicron	2022-02-08	6	34135	February	BIORAD	19.9	22.05		23.88	21.25				34.82
408	Omicron	2022-02-10	6	34147	February	BIORAD	18.82	16.42		17.66	15.03				31.18
409	Omicron	2022-02-10	6	34190	February	BIORAD	22.98	24.22		26.25	23.17				31.99
410	Omicron	2022-02-10	6	34240	February	BIORAD	24.9	22.29		23.94	21.61				37.91
411	Omicron	2022-02-11	6	34286	February	BIORAD	26.9	24.51		26.79	24.11				39.11
412	Omicron	2022-02-12	6	34388	February	BIORAD	30.2	22.25		24.8	21.55				36.62
413	Omicron	2022-02-12	6	34392	February	BIORAD	30.02	35.13		37.4	33.02				35.9
414	Omicron	2022-02-12	6	34395	February	BIORAD	19.96	18.23		19.66	17.32				32.72
415	Omicron	2022-02-12	6	34431	February	BIORAD	20.44	17.25		19.04	16.85				31.96
416	Omicron	2022-02-13	7	34450	February	BIORAD	14.9	17.03		18.32	16.34				30.72
417	Omicron	2022-02-12	6	34454	February	USTAR	N/A	18.01		19.81	17.4				32.26
418	Omicron	2022-02-14	7	34555	February	BIORAD	21.39	18		19.82	17.59				32.04
419	Omicron	2022-02-14	7	34568	February	BIORAD	19.09	20.14		21.73	19.5				35.65
420	Omicron	2022-02-14	7	34574	February	BIORAD	24.34	21.13		23.78	20.84				35.25
421	Omicron	2022-02-14	7	34589	February	BIORAD	22.66	18.55		20.31	17.61				32.58
422	Omicron	2022-02-14	7	34590	February	BIORAD	22.09	19.15		20.99	18.36				35.58
423	Omicron	2022-02-14	7	34613	February	BIORAD	23.22	17		19.3	16.35				32.58
424	Omicron	2022-02-15	7	34686	February	BIORAD	22.13	19.14		20.53	18.66				34.75
425	Omicron	2022-02-15	7	34687	February	BIORAD	26.33	17.77		19.24	16.76				32.57
426	Omicron	2022-02-14	7	34696	February	BIORAD	21.50	17		19	16.6				30.85
427	Omicron	2022-02-16	7	34711	February	BIORAD	17.5	19.44		21.17	18.62				34.7
428	Omicron	2022-02-16	7	34715	February	BIORAD	30.85	26.81		28.35	26.12				35.6
429	Omicron	2022-02-16	7	34730	February	BIORAD	22.87	18.45		19.9	17.45				31.45
430	Omicron	2022-02-16	7	34731	February	BIORAD	15.12	14.63		15.9	13.64				30.45
431	Omicron	2022-02-16	7	34738	February	BIORAD	20.03	17.94		20.12	17.06				32.9
432	Omicron	2022-02-15	7	34787	February	BIORAD	21.3	16.11		18.47	15.54				31.58
433	BA.1	2022-03-02	9	35748	March	BIORAD	23.0									27.89	29.02	28.37	30.72
434	BA.1	2022-03-02	9	35784	March	BIORAD	19.0									21.74	23.28	22.28	24.89
435	BA.2	2022-03-04	9	35879	March	BIORAD	20.56									23.72	24.69	24.61
436	BA.2	2022-03-05	9	35889	March	BIORAD	18.1									30.80	28.87	31.30
437	BA.1	2022-03-06	10	35903	March	BIORAD	30.34									32.75	30.77	32.87	34.65
438	BA.1	2022-03-08	10	35968	March	BIORAD	19.2									23.34	24.68	2022-10-24	26.41
439	BA.1	2022-03-08	10	35983	March	BIORAD	21.3									25.49	26.58	26.24	29.45
440	BA.1	2022-03-08	10	35984	March	USTAR	N/A									24.21	24.91	24.81	27.33
441	BA.1	2022-03-08	10	35985	March	USTAR	N/A									22.95	2022-02-24	2022-09-24	26.35
442	BA.1	2022-03-09	10	35999	March	BIORAD	21.69									30.65	29.27	31.27	34.72
443	BA.1	2022-03-09	10	36000	March	BIORAD	24.76									33.08	32.97	33.38	36.36
444	BA.1	2022-03-10	10	36044	March	BIORAD	22.18									29.63	27.40	29.90	36.16
445	BA.2	2022-03-11	10	36067	March	BIORAD	27.92									25.97	27.48	26.60
446	BA.1	2022-03-15	11	36191	March	BIORAD	21.22									23.38	24.95	23.95	26.28
447	BA.1	2022-03-15	11	36193	March	BIORAD	24.56									22.84	24.86	23.84	25.87
448	BA.1	2022-03-15	11	36200	March	BIORAD	23.69									25.35	26.55	25.77	28.19
449	BA.1	2022-03-16	11	36212	March	BIORAD	27.11									29.00	29.75	29.53	2022-05-31
450	BA.1	2022-03-17	11	36240	March	BIORAD	17.34									21.44	22.46	22.41	24.90
451	BA.1	2022-03-17	11	36256	March	BIORAD	24.91									20.97	22.18	21.89	24.36
452	BA.1	2022-03-17	11	36266	March	BIORAD	26.31									25.27	26.53	25.94	28.37
453	BA.1	2022-03-18	11	36310	March	BIORAD	22.04									31.33	30.79	31.62	36.02
454	BA.1	2022-03-21	12	36407	March	BIORAD	20.87									27.29	26.77	27.78	32.52
455	BA.1	2022-03-21	12	36410	March	BIORAD	15.41									25.92	25.52	26.53	30.51
456	BA.2	2022-03-23	12	36482	March	BIORAD	20.6									31.42	31.99	31.57
457	BA.1	2022-03-24	12	36541	March	BIORAD	18.9									24.64	25.82	25.31	27.39
458	BA.1	2022-03-28	13	36669	March	BIORAD	19.9									2022-10-27	2022-11-26	27.52	31.41
459	BA.1	2022-03-28	13	36670	March	BIORAD	16									2022-07-25	2022-04-24	25.57	2022-12-30
460	BA.1	2022-03-28	13	36671	March	BIORAD	17.2									26.38	25.35	2022-02-27	31.29
461	BA.1	2022-03-28	13	36675	March	BIORAD	22.8									28.46	27.32	28.94	34.40
462	BA.1	2022-03-30	13	36724	March	BIORAD	22.16									25.86	25.22	26.31	31.32
463	BA.2	2022-03-31	13	36759	March	BIORAD	22.14									30.15	29.81	30.58
464	BA.2	2022-03-31	13	36765	March	BIORAD	17.14									24.97	2022-11-25	25.74
465	BA.2	2022-04-01	13	36780	April	BIORAD	22.79									23.41	2022-10-25	24.45
466	BA.2	2022-04-02	13	36818	April	BIORAD	13.40									25.67	24.34	25.34
467	BA.1	2022-04-05	14	36912	April	USTAR	N/A									22.52	2022-10-24	23.46	25.54
468	BA.2	2022-04-05	14	36914	April	BIORAD	26.27									25.78	27.45	26.82
469	BA.2	2022-04-06	14	36936	April	BIORAD	27.51									23.44	22.88	23.55
470	BA.2	2022-04-07	14	36966	April	BIORAD	16.18									2022-01-23	21.82	23.81
471	BA.2	2022-04-07	14	36972	April	USTAR	N/A									32.10	32.67	32.12
472	BA.2	2022-04-10	15	37065	April	USTAR	N/A									24.44	25.70	25.20
473	BA.2	2022-04-12	15	37118	April	BIORAD	24.8									30.13	32.57	30.77
474	BA.2	2022-04-12	15	37120	April	BIORAD	22.1									24.61	26.53	25.44
475	BA.1	2022-04-15	15	37172	April	USTAR	N/A									26.96	26.37	27.46	32.29
476	BA.2	2022-04-16	15	37176	April	BIORAD	19.3									26.55	26.73	2022-08-27
477	BA.2	2022-04-16	15	37181	April	BIORAD	13.7									2022-01-21	21.68	21.28
478	BA.2	2022-04-16	15	37191	April	BIORAD	17,9									2022-08-26	25.83	26.57
479	BA.1	2022-04-19	16	37301	April	BIORAD	18.53									27.55	26.38	27.48	33.50
480	BA.2	2022-04-19	16	37338	April	USTAR	N/A									25.33	25.56	26.16
481	BA.1	2022-04-20	16	37341	April	BIORAD	19.99									29.80	28.19	30.27	33.88
482	BA.2	2022-04-20	16	37342	April	BIORAD	21.49									31.72	32.63	32.00
483	BA.2	2022-04-21	16	37384	April	BIORAD	27.68									30.95	32.35	31.39
484	BA.2	2022-04-22	16	37403	April	USTAR	N/A									24.73	25.50	25.19
485	BA.2	2022-04-27	17	37499	April	GENEXPERT	15.8									22.48	22.73	23.29
486	BA.2	2022-04-28	17	37516	April	USTAR	N/A									28.91	28.25	29.36
487	BA.2	2022-04-28	17	37521	April	USTAR	N/A									23.43	24.35	2022-07-24
488	BA.2	2022-04-28	17	37523	April	USTAR	N/A									25.39	25.83	2022-08-26
489	BA.2	2022-05-02	18	37575	May	USTAR	N/A									26.71	26.44	26.97
490	BA.2	2022-05-02	18	37576	May	USTAR	N/A									32.82	32.57	33.23
491	BA.2	2022-05-03	18	37604	May	USTAR	N/A									24.93	25.86	25.53
492	BA.2	2022-05-03	18	37607	May	GENEXPERT	21.9									32.39	32.01	32.54
493	BA.2	2022-05-03	18	37608	May	USTAR	N/A									20.99	23.66	2022-06-22
494	BA.2	2022-05-09	19	37680	May	GENEXPERT	23.2									31.93	30.77	32.30
495	BA.2	2022-05-10	19	37688	May	USTAR	N/A									18.80	20.68	19.61
496	BA.2	2022-05-11	19	37706	May	GENEXPERT	22									26.82	27.77	27.63
497	BA.2	2022-05-13	19	37746	May	USTAR	N/A									35.59	37.91	36.04
498	BA.2	2022-05-13	19	37758	May	USTAR	N/A									20.62	23.48	21.95
499	BA.2	2022-05-14	19	37771	May	BIORAD	23									35.83	37.12	36.25
500	BA.2	2022-05-16	20	37817	May	USTAR	N/A									24.53	26.39	25.36
501	BA.2	2022-05-17	20	37829	May	USTAR	N/A									26.15	2022-02-28	26.93
502	BA.2	2022-05-17	20	37833	May	USTAR	N/A									18.21	20.25	2022-12-20
503	BA.2	2022-05-17	20	37834	May	USTAR	N/A									2022-03-29	28.41	29.40
504	BA.2	2022-05-17	20	37837	May	USTAR	N/A									27.13	27.19	27.49
505	BA.2	2022-05-17	20	37839	May	BIORAD	29									30.38	34.58	2022-08-31
506	BA.2	2022-05-18	20	37846	May	USTAR	N/A									34.11	33.57	34.34
507	BA.2	2022-05-18	20	37850	May	USTAR	N/A									24.98	25.39	25.78
508	BA.2	2022-05-18	20	37855	May	USTAR	N/A									37.22	39.46	38.30
509	BA.2	2022-05-18	20	37861	May	USTAR	N/A									26.31	26.55	26.75
510	BA.2	2022-05-18	20	37864	May	USTAR	N/A									28.60	28.42	2022-11-29
511	BA.2	2022-05-19	20	37891	May	BIORAD	22.08									2022-04-27	27.19	27.56
512	BA.2	2022-05-19	20	37923	May	USTAR	N/A									20.13	21.45	21.16
513	BA.2	2022-05-19	20	37940	May	USTAR	N/A									21.74	23.27	22.87
514	BA.2	2022-05-20	20	37942	May	USTAR	N/A									31.00	2022-07-31	31.95
515	BA.2	2022-05-21	21	37967	May	USTAR	N/A									27.52	26.68	2022-08-28
516	BA.2	2022-05-21	21	37971	May	USTAR	N/A									21.82	2022-08-26	23.21
517	BA.2	2022-05-21	21	37993	May	USTAR	N/A									25.82	27.88	26.70
518	BA.2	2022-05-23	21	38006	May	USTAR	N/A									20.60	23.56	21.86
519	BA.2	2022-05-24	21	38030	May	USTAR	N/A									19.24	21.36	2022-12-21
520	BA.2	2022-05-24	21	38031	May	USTAR	N/A									32.90	32.30	33.24
521	BA.2	2022-05-25	21	38043	May	USTAR	N/A									26.79	28.27	27.87
522	BA.1	2022-05-25	21	38046	May	USTAR	N/A									27.88	28.20	29.46	35.14
523	BA.2	2022-05-25	21	38051	May	USTAR	N/A									26.84	27.32	27.22
524	BA.2	2022-05-26	21	38070	May	USTAR	N/A									23.73	25.82	24.90
525	BA.2	2022-05-26	21	38071	May	USTAR	N/A									29.88	32.32	30.34
526	BA.2	2022-05-26	21	38079	May	USTAR	N/A									21.13	21.36	21.46
527	BA.2	2022-05-26	21	38080	May	USTAR	N/A									26.68	29.53	27.23
528	BA.2	2022-05-26	21	38081	May	USTAR	N/A									21.54	2022-01-24	22.88
529	BA.2	2022-05-27	21	38100	May	USTAR	N/A									2022-03-27	26.49	27.78
530	BA.2	2022-05-26	21	38102	May	USTAR	N/A									25.32	25.37	25.83
531	BA.2	2022-05-27	21	38111	May	USTAR	N/A									20.35	20.27	20.63
532	BA.2	2022-05-27	21	38117	May	USTAR	N/A									23.35	22.22	23.26
533	BA.2	2022-05-28	21	38128	May	USTAR	N/A									28.61	25.80	29.16
534	BA.1	2022-05-28	21	38133	May	USTAR	N/A									24.78	24.70	25.72	29.87
535	BA.2	2022-05-29	22	38138	May	USTAR	N/A									38.21	36.12	38.95
536	BA.2	2022-05-28	21	38147	May	USTAR	N/A									31.15	2022-01-31	32.59
537	BA.2	2022-05-30	22	38150	May	USTAR	N/A									28.95	2022-08-27	29.39
538	BA.2	2022-05-30	22	38162	May	USTAR	N/A									30.94	31.11	31.44
539	BA.2	2022-05-30	22	38165	May	USTAR	N/A									33.92	32.56	33.85
540	BA.2	2022-05-31	22	38174	May	USTAR	N/A									35.32	33.22	35.56
541	BA.2	2022-05-31	22	38175	May	USTAR	N/A									29.93	28.21	29.94
542	BA.2	2022-05-31	22	38176	May	USTAR	N/A									32.36	28.16	32.65
543	BA.2	2022-05-31	22	38180	May	USTAR	N/A									34.31	31.56	34.52
544	BA.2	2022-05-31	22	38183	May	USTAR	N/A									29.41	2022-06-29	29.67
Legend: N/A: not apply BIORAD - Amplification kits:Logix Smart™ Coronavirus Disease 2019 (COVID-19) and Allplex™ SARS-CoV-2 Assay.
ND: No determinate
	Samples send for WGS

## Sheet: Linage
Variant	Linage	Date	Weeks	Number	Month	Allplex™ SARS-CoV-2 Variants I Assay				Allplex™ SARS-CoV-2 Variants II Assay
						RdRP gene	E484K	N501Y	HV69/70 del	L452R	W152C	K417T	K417N
Delta	1	2021-09-27	39	5926	October	15.19				24.12
Delta	1	2021-09-28	39	6135	October	16.89				25.15
Delta	1	2021-09-29	39	6391	October	21.97				27.32
Delta	1	2021-09-30	39	6485	October	29.01				37.03
Delta	1	2021-09-30	39	6494	October	17.13				22.48
ND		2021-10-01	39	6669	October	12.69	14.75	14.91
Gamma	2	2021-10-01	39	6724	October	15.59	17.08	17.38				19.58
Delta	1	2021-10-01	39	6727	October	27.60				32.04
Delta	1	2021-10-02	39	6857	October	16.73				20.94
Delta	1	2021-10-03	40	6868	October	14.00				18.36
Delta	1	2021-10-04	40	6909	October	17.78				23.10
Delta	1	2021-10-04	40	6936	October	18.07				22.46
Delta	1	2021-10-05	40	7121	October	15.96				22.12
Delta	1	2021-10-05	40	7122	October	25.97				32.15
Delta	1	2021-10-06	40	7209	October	17.32				22.35
Delta	1	2021-10-06	40	7274	October	16.66				21.45
Delta	1	2021-10-07	40	7530	October	24.35				29.64
Delta	1	2021-10-09	40	7730	October	23.34				28.69
Delta	1	2021-10-12	41	7966	October	21.20				27.29
Gamma	2	2021-10-12	41	7977	October	22.52	23.99	23.99				25.31
Delta	1	2021-10-12	41	8002	October	20.42				25.87
Delta	1	2021-10-12	41	8162	October	28.57				32.23
Delta	1	2021-10-13	41	8304	October	19.35				25.11
Delta	1	2021-10-13	41	8318	October	23.40				28.77
Delta	1	2021-10-14	41	8328	October	17.39				21.75
Delta	1	2021-10-14	41	8396	October	12.72				18.22
Delta	1	2021-10-14	41	8402	October	15.64				22.58
Delta	1	2021-10-15	41	8437	October	17.00				21.88
Delta	1	2021-10-15	41	8475	October	26.56				31.14
Delta	1	2021-10-15	41	8514	October	21.26				25.87
Delta	1	2021-10-15	41	8519	October	24.86				28.77
Delta	1	2021-10-15	41	8520	October	17.31				21.28
Delta	1	2021-10-16	41	8687	October	28.68				35.20
Delta	1	2021-10-16	41	8537	October	20.42				26.23
Delta	1	2021-10-16	41	8695	October	20.27				25.41
Delta	1	2021-10-17	42	8701	October	20.73				25.36
Delta	1	2021-10-17	42	8703	October	19.12				23.84
Delta	1	2021-10-17	42	8708	October	17.39				22.75
Delta	1	2021-10-18	42	8728	October	22.46				27.99
Delta	1	2021-10-19	42	8969	October	26.07				30.79
Delta	1	2021-10-19	42	8973	October	14.39				19.09
Delta	1	2021-10-20	42	9027	October	18.39				23.21
Delta	1	2021-10-20	42	9208	October	23.44				27.46
Delta	1	2021-10-20	42	9210	October	27.35				31.02
Delta	1	2021-10-21	42	9263	October	19.34				25.08
Delta	1	2021-10-21	42	9270	October	26.08				30.21
Delta	1	2021-10-21	42	9275	October	16.65				21.57
Delta	1	2021-10-21	42	9321	October	15.67				22.31
Delta	1	2021-10-22	42	9471	October	20.67				25.32
Delta	1	2021-10-21	42	9539	October	11.78				16.25
Delta	1	2021-10-23	42	9544	October	23.85				28.33
Delta	1	2021-10-23	42	9604	October	17.94				23.12
Delta	1	2021-10-23	42	9683	October	13.12				19.11
Delta	1	2021-10-26	43	9924	October	16.01				21.76
Delta	1	2021-10-26	43	9973	October	17.41				22.85
Delta	1	2021-10-26	43	9975	October	14.68				19.14
Delta	1	2021-10-27	43	9983	October	26.33				32.1
Gamma	2	2021-10-27	43	10077	October	23.75	25.4	25.07				27.69
Delta	1	2021-10-27	43	10152	October	21.98				27.2
Delta	1	2021-10-27	43	10162	October	26.28				31.97
ND		2021-10-28	43	10253	October	28.36
Delta	1	2021-10-29	43	10362	October	13.14				17.53
Delta	1	2021-10-29	43	10390	October	23.86				29.16
Delta	1	2021-10-30	43	10441	October	13.96				17.14
ND		2021-10-30	43	10460	October	24.65
Delta	1	2021-10-30	43	10587	October	14.93				20.88
Delta	1	2021-10-30	43	10616	October	20				22.84
Delta	1	2021-10-30	43	10641	October	15.37				20.4
Delta	1	2021-11-02	44	10696	November	11.93				18.48
Delta	1	2021-11-02	44	10723	November	18.51				23.94
Delta	1	2021-11-02	44	10728	November	20.6				26.45
Delta	1	2021-11-02	44	10759	November	21.68				27.62
Delta	1	2021-11-02	44	10765	November	25.35				28.85
Delta	1	2021-11-02	44	10789	November	24.14				29.37
Delta	1	2021-11-02	44	10804	November	17.84				23.73
Delta	1	2021-11-02	44	10805	November	16.41				27.46
ND		2021-11-03	44	10820	November	31.6
Delta	1	2021-11-03	44	10888	November	11.99				18.76
Delta	1	2021-11-04	44	11019	November	23.36				27.26
Delta	1	2021-11-04	44	11020	November	17.59				22.69
Delta	1	2021-11-04	44	11096	November	14.53				20.28
Delta	1	2021-11-04	44	11126	November	17.87				21.87
Delta	1	2021-11-06	44	11247	November	16.76				20.46
Delta	1	2021-11-06	44	11295	November	22.92				27.55
Delta	1	2021-11-07	45	11402	November	20.03				24.72
Delta	1	2021-11-07	45	11403	November	21.56				26.43
Delta	1	2021-11-07	45	11407	November	21.34				26.14
Delta	1	2021-11-07	45	11411	November	11.89				17.74
Delta	1	2021-11-08	45	11413	November	15				20.39
Delta	1	2021-11-08	45	11414	November	14.63				17.36
Delta	1	2021-11-08	45	11444	November	17.98				29.27
Delta	1	2021-11-08	45	11539	November	16.95				22.09
Delta	1	2021-11-09	45	11557	November	15.54				20.69
Delta	1	2021-11-09	45	11565	November	15.83				19.71
Delta	1	2021-11-09	45	11587	November	17.73				22.29
Delta	1	2021-11-09	45	11667	November	18.64				23.15
Delta	1	2021-11-10	45	11905	November	16.85				21.66
Delta	1	2021-11-10	45	11843	November	10.76				22.69
Delta	1	2021-11-10	45	11956	November	21.93				27.53
Delta	1	2021-11-10	45	11969	November	21				33.65
Delta	1	2021-11-10	45	11970	November	14.25				18.55
Delta	1	2021-11-10	45	11972	November	20.21				25.19
Delta	1	2021-11-11	45	12003	November	17.49				22.02
Delta	1	2021-11-11	45	12005	November	19.21				23.74
Gamma	2	2021-11-11	45	12091	November	14.79	16.42	16.4				19.46
Delta	1	2021-11-11	45	12093	November	17.24				22.58
Delta	1	2021-11-12	45	12179	November	10.86				17.16
Delta	1	2021-11-12	45	12198	November	17.99				22.35
Delta	1	2021-11-12	45	12201	November	18.96				22.28
Delta	1	2021-11-12	45	12221	November	22.49				26.89
Delta	1	2021-11-13	45	12467	November	16.68				22.88
Delta	1	2021-11-13	45	12486	November	17.66				23.34
Delta	1	2021-11-15	46	12586	November	12.4				17.91
Delta	1	2021-11-15	46	12591	November	17.14				22.02
Delta	1	2021-11-15	46	12601	November	15.73				21.04
Delta	1	2021-11-15	46	12602	November	15.71				19.4
Delta	1	2021-11-15	46	12605	November	14.42				18.41
Delta	1	2021-11-15	46	12621	November	15.47				19.36
Delta	1	2021-11-15	46	12622	November	15.44				20.35
Delta	1	2021-11-16	46	12742	November	14.29				17.23
Delta	1	2021-11-16	46	12815	November	17.11				21.75
Delta	1	2021-11-16	46	12850	November	20.13				25.13
Delta	1	2021-11-16	46	12878	November	14.34				19.28
Delta	1	2021-11-17	46	12949	November	16.47				21.11
Delta	1	2021-11-17	46	13006	November	14.42				18.65
Delta	1	2021-11-17	46	13094	November	18.65				22.44
Delta	1	2021-11-17	46	13109	November	15.7				20.72
Delta	1	2021-11-17	46	13115	November	14.72				17.71
Delta	1	2021-11-17	46	13120	November	14.65				19.15
Delta	1	2021-11-17	46	13162	November	12.55				17.5
Delta	1	2021-11-17	46	13166	November	12.74				18.94
Delta	1	2021-11-17	46	13167	November	15.58				21.69
Delta	1	2021-11-17	46	13168	November	14.35				18.63
Delta	1	2021-11-18	46	13212	November	26.16				29.83
Delta	1	2021-11-18	46	13230	November	19.09				25.69
Delta	1	2021-11-18	46	13274	November	24.24				28.46
Delta	1	2021-11-18	46	13288	November	15				20.98
Delta	1	2021-11-18	46	13289	November	17.44				22.99
Delta	1	2021-11-19	46	13416	November	23.24				27.95
Delta	1	2021-11-19	46	13423	November	19.49				24.31
Delta	1	2021-11-19	46	13441	November	20.24				23.72
Delta	1	2021-11-19	46	13446	November	21.19				27.02
Delta	1	2021-11-19	46	13465	November	16.01				20.8
Gamma	2	2021-11-19	46	13466	November	21.13	22.99	22.37				24.33
Gamma	2	2021-11-19	46	13467	November	18.78	20.61	20.26				22.13
Gamma	2	2021-11-19	46	13468	November	13.01	14.89	15.03				17.03
Gamma	2	2021-11-19	46	13469	November	20.67	22.32	22.1				24.37
Delta	1	2021-11-19	46	13472	November	25.64				30.31
Delta	1	2021-11-20	46	13526	November	19.21				23.03
Delta	1	2021-11-20	46	13614	November	25.96				31.74
Delta	1	2021-11-20	46	13638	November	27.39				31.35
Delta	1	2021-11-20	46	13639	November	16.91				22.48
Delta	1	2021-11-20	46	13657	November	21.55				25.85
Delta	1	2021-11-20	46	13659	November	20.29				26.04
Delta	1	2021-11-22	47	13719	November	21.5				26.67
Delta	1	2021-11-22	47	13768	November	25.21				30.65
Delta	1	2021-11-22	47	13793	November	22.31				27.21
Delta	1	2021-11-22	47	13799	November	19.23				23.19
Delta	1	2021-11-23	47	13819	November	22.27				28.63
Delta	1	2021-11-23	47	13846	November	24.6				31.29
Delta	1	2021-11-23	47	14044	November	17.6				21.43
Delta	1	2021-11-24	47	14223	November	17.82				23.59
Delta	1	2021-11-24	47	14235	November	20.65				25.25
Delta	1	2021-11-25	47	14243	November	26.34				32.09
Delta	1	2021-11-25	47	14268	November	19.14				24.67
Delta	1	2021-11-25	47	14276	November	29.75				34.71
Delta	1	2021-11-25	47	14300	November	19.66				25.72
Delta	1	2021-11-25	47	14332	November	23.38				29.87
Delta	1	2021-11-26	47	14341	November	15.35				21.11
Delta	1	2021-11-24	47	14338	November	20.91				25.89
Delta	1	2021-11-26	47	14441	November	27.45				33.83
Delta	1	2021-11-27	47	14442	November	26.18				31.71
Delta	1	2021-11-27	47	14517	November	21.22				25.86
Delta	1	2021-11-27	47	14520	November	25.27				29.92
Delta	1	2021-11-27	47	14603	November	17.74				23.6
Delta	1	2021-11-27	47	14616	November	15.1				21.16
Delta	1	2021-11-29	48	14735	November	16.44				22.65
Delta	1	2021-11-29	48	14868	November	15.63				20.96
Delta	1	2021-11-29	48	14869	November	18.9				24.52
Delta	1	2021-11-30	48	14901	November	18.31				23.6
Delta	1	2021-11-30	48	15022	November	23.36				29.52
Delta	1	2021-11-30	48	15035	November	29.46				36.07
Delta	1	2021-11-30	48	15095	November	12.88				19.34
Delta	1	2021-12-01	48	15126	December	24.15				32.81
Delta	1	2021-12-01	48	15162	December	11.18				18.56
Delta	1	2021-12-01	48	15260	December	25.04				31.13
Delta	1	2021-12-01	48	15287	December	22.32				27.42
Delta	1	2021-12-01	48	15290	December	20.63				25.42
Delta	1	2021-12-01	48	15317	December	34.11				38.35
Delta	1	2021-12-01	48	15318	December	32.65				37.3
Delta	1	2021-12-02	48	15369	December	23.1				27.78
Delta	1	2021-12-02	48	15376	December	23.62				29.99
Delta	1	2021-12-02	48	15378	December	20.58				24.37
Delta	1	2021-12-02	48	15380	December	14.77				18.36
Delta	1	2021-12-03	48	15452	December	33.02				39.77
Delta	1	2021-12-03	48	15538	December	21.52				27.25
Delta	1	2021-12-04	48	15728	December	19.45				24.01
Delta	1	2021-12-04	48	15787	December	12.09				17.54
Delta	1	2021-12-06	49	15845	December	20.05				25.3
Delta	1	2021-12-06	49	15864	December	19.79				24.15
Delta	1	2021-12-06	49	15922	December	12.59				17.61
Delta	1	2021-12-07	49	16071	December	12.71				18.18
Delta	1	2021-12-07	49	16085	December	12.2				17.28
Delta	1	2021-12-07	49	16106	December	22.63				29.28
Delta	1	2021-12-07	49	16144	December	22.44				25.8
Delta	1	2021-12-07	49	16151	December	24.28				28.36
Delta	1	2021-12-10	49	16377	December	14.92				19.98
Delta	1	2021-12-10	49	16412	December	18.67				23.33
Delta	1	2021-12-10	49	16441	December	14.4				19.25
Delta	1	2021-12-10	49	16448	December
Delta	1	2021-12-10	49	16450	December	17.33				22.85
Delta	1	2021-12-10	49	16451	December	19.89				25.94
Delta	1	2021-12-10	49	16452	December	14.44				20.34
Delta	1	2021-12-10	49	16453	December	15.53				21.17
Delta	1	2021-12-10	49	16454	December	14.33				19.8
Delta	1	2021-12-10	49	16455	December	19.44				26.04
Delta	1	2021-12-10	49	16461	December	18.52				22.85
Delta	1	2021-12-10	49	16463	December	20.28				25.49
Delta	1	2021-12-10	49	16464	December	14.72				19.11
Omicron	3	2021-12-11	49	16497	December	16.02		17.95	14.7				28.66
Omicron	3	2021-12-11	49	16498	December	20.47		22.51	19.8				33.18
Omicron	3	2021-12-11	49	16499	December	20.84		22.57	19.97				33.05
Omicron	3	2021-12-11	49	16500	December	24.3		26.47	24.6				37.17
Delta	1	2021-12-11	49	16582	December	17.94				23.35
Delta	1	2021-12-11	49	16594	December	11.91				17.25
Delta	1	2021-12-11	49	16596	December	15.41				21.09
Delta	1	2021-12-11	49	16640	December	22.92				28.2
Delta	1	2021-12-11	49	16641	December	22.14				25.51
Delta	1	2021-12-13	50	16786	December	17.87				21.37
Delta	1	2021-12-13	50	16800	December	18.99				22.91
Delta	1	2021-12-13	50	16806	December	18.9				23.19
Delta	1	2021-12-13	50	16826	December	26.21				30.74
Delta	1	2021-12-13	50	16830	December	12.06				17.13
Omicron	3	2021-12-13	50	16835	December	18.19		19.87	17.68				32.59
Omicron	3	2021-12-14	50	16836	December	14.44		20.75	17.8				30.21
Delta	1	2021-12-14	50	16924	December	20.05				25.3
Delta	1	2021-12-14	50	16971	December
Delta	1	2021-12-14	50	16989	December	19.7				23.77
Omicron	3	2021-12-14	50	16992	December	15.91		17.98	15.46				29.3
Omicron	3	2021-12-15	50	17005	December	17.95		20.08	17.36				32.96
Delta	1	2021-12-15	50	17008	December	22.53				28.14
Delta	1	2021-12-15	50	17012	December	21.51				26.6
Omicron	3	2021-12-15	50	17036	December	16.57		17.91	16.11				30.41
Delta	1	2021-12-15	50	17058	December	20.16				24.95
Delta	1	2021-12-15	50	17123	December	17.97				29.53
Omicron	3	2021-12-15	50	17140	December	17.41		18.47	16.66				31.28
Delta	1	2021-12-15	50	17162	December	20.81				24.71
Omicron	3	2021-12-16	50	17271	December	20.65		21.94	20.02				34.38
Omicron	3	2021-12-16	50	17274	December
Delta	1	2021-12-16	50	17306	December	16.11				19.93
Delta	1	2021-12-16	50	17323	December	16.51				21.52
Delta	1	2021-12-16	50	17345	December	12.81				17.62
Omicron	3	2021-12-16	50	17353	December	21.17		22.71	20.86				35.61
Omicron	3	2021-12-16	50	17354	December	18.15		19.39	17.33				31.09
Omicron	3	2021-12-17	50	17397	December	24.43		26.1	23.8
Omicron	3	2021-12-17	50	17456	December	20.3		22.13	19.69				34.32
ND		2021-12-17	50	17458	December
Omicron	3	2021-12-17	50	17468	December	14.19		16.31	12.89				28.35
Delta	1	2021-12-18	50	17571	December	23.8				28.57
Omicron	3	2021-12-18	50	17690	December
Omicron	3	2021-12-18	50	17693	December	19.54		20.69	18.81				33.8
Omicron	3	2021-12-18	50	17690	December	15.44		17.71	15.48				29.36
Delta	1	2021-12-18	50	17755	December
Delta	1	2021-12-19	51	17777	December	25.28				29.68
Omicron	3	2021-12-20	51	17790	December	15.83		17.92	14.93				30.6
Delta	1	2021-12-20	51	17823	December	21.15				26.24
Omicron	3	2021-12-20	51	17827	December
Omicron	3	2021-12-20	51	17835	December	17.55		18.91	17.16				31.74
Omicron	3	2021-12-23	51	18379	December
Delta	1	2021-12-23	51	18380	December
Omicron	3	2021-12-23	51	18381	December	19.17		20.78	18.66				33.11
Omicron	3	2021-12-23	51	18620	December	15.62		17.62	14.94				30.32
Delta	1	2021-12-23	51	18677	December
Omicron	3	2021-12-23	51	18694	December	16.78		18.78	16.19				32
Delta	1	2021-12-24	51	18698	December	16.83				21.69
Omicron	3	2021-12-24	51	18699	December
Omicron	3	2021-12-24	51	18791	December
Omicron	3	2021-12-24	51	18792	December	16.08		18.31	15.06				30.42
Omicron	3	2021-12-24	51	18812	December
Omicron	3	2021-12-24	51	18861	December
Omicron	3	2021-12-24	51	18862	December
Omicron	3	2021-12-24	51	18863	December	21.54		22.8	20.26				34.74
Delta	1	2021-12-24	51	18864	December
Omicron	3	2021-12-24	51	18865	December
Omicron	3	2021-12-26	52	18948	December
Omicron	3	2021-12-27	52	18952	December	21.14		22.46	20.31				34.4
Omicron	3	2021-12-27	52	19031	December	14.71		16.78	14.14				29.59
Omicron	3	2021-12-27	52	19070	December	24.55		26.53	23.91
Omicron	3	2021-12-27	52	19081	December	17.55		19	16.95				32.4
Omicron	3	2021-12-27	52	19104	December	17.76		19.95	17.39				32.37
Omicron	3	2021-12-27	52	19136	December	18.67		20.82	18.4				33.28
Omicron	3	2021-12-27	52	19199	December	16.13		17.81	15.73				32.21
Omicron	3	2021-12-27	52	19226	December	16.62		19.17	16.41				32.14
Omicron	3	2021-12-27	52	19259	December	17.71		19.21	17.34				32.04
Omicron	3	2021-12-27	52	19273	December	25.87		27.62	25.25				41.19
Delta	1	2021-12-27	52	19277	December	16.38				20.27
Delta	1	2021-12-28	52	19426	December	22.11				27.49
Omicron	3	2021-12-28	52	19436	December	14.65		16.81	13.35				28.55
Omicron	3	2021-12-28	52	19440	December	16.43		17.52	16.05				30.58
Omicron	3	2021-12-28	52	19443	December	23.83		25.08	23
Omicron	3	2021-12-28	52	19451	December	20.88		22.44	20.14				34.61
Omicron	3	2021-12-28	52	19477	December	20.83		22.33	20.03				34.86
Delta	1	2021-12-28	52	19490	December	16.3				22.01
Omicron	3	2021-12-28	52	19498	December	23.93		25.52	23.32				37.07
Omicron	3	2021-12-28	52	19512	December	18.73		19.9	17.4				32.53
Omicron	3	2021-12-28	52	19522	December	19.68		21.49	19.1				34.03
Omicron	3	2021-12-28	52	19541	December	19.29		20.86	18.35				32.73
Omicron	3	2021-12-28	52	19558	December	20.74		22.34	19.92				34.85
Omicron	3	2021-12-28	52	19573	December	22.05		23.35	21.19				36.11
Omicron	3	2021-12-28	52	19582	December	16.98		19.12	16.23				31.18
Omicron	3	2021-12-28	52	19600	December	15.94		17.51	15.09				30.09
Omicron	3	2021-12-28	52	19605	December	17.84		19.15	17.18				32.57
Omicron	3	2021-12-28	52	19624	December	14.65		16.81	13.35				28.55
Delta	1	2021-12-28	52	19627	December	20.84				24.9
Omicron	3	2021-12-29	52	19660	December	16.66		17.84	15.74				30.6
Omicron	3	2021-12-29	52	19672	December	18.41		20.1	17.92				32.06
Omicron	3	2021-12-29	52	19699	December	18.62		20.31	17.83				32.31
Omicron	3	2021-12-29	52	19726	December	16.34		18.41	15.71				31.56
Omicron	3	2021-12-29	52	19789	December	14.73		16.84	13.79				29.17
Omicron	3	2021-12-29	52	19815	December	16.65		19.03	16.66				31.44
Omicron	3	2021-12-29	52	19829	December	15.28		17.21	14.57				29.4
Delta	1	2021-12-29	52	19868	December	15.89				20.65
Omicron	3	2021-12-29	52	19871	December	16.48		18.14	15.42				30.32
Omicron	3	2021-12-29	52	19879	December	17.85		19.24	17.26				31.65
Omicron	3	2021-12-30	52	19948	December	21.91		23.14	20.56				34.14
Omicron	3	2021-12-30	52	19951	December	19.45		21.18	18.7				33.76
Omicron	3	2021-12-30	52	19998	December	15.68		17.84	15.11				30.27
Omicron	3	2021-12-30	52	20010	December	18.41		19.77	17.8				32.87
Omicron	3	2021-12-30	52	20022	December	20.12		21.47	19.03				34.56
Omicron	3	2021-12-30	52	20046	December	20.07		21.53	19.19				34.26
Omicron	3	2021-12-30	52	20056	December	18.71		20.12	18.11				33.22
Omicron	3	2021-12-30	52	20074	December	20.16		21.83	19.68				33.78
Omicron	3	2021-12-30	52	20100	December	20.32		21.83	19.53				34.28
Omicron	3	2021-12-29	52	20110	December	14.62		16.72	14.07				28.08
Omicron	3	2021-12-30	52	20111	December	17.21		19.49	16.43				31.34
Omicron	3	2021-12-31	52	20217	December	23.72		25.4	22.79				38.77
Delta	1	2021-12-31	52	20254	December	25.35				30.75
Omicron	3	2021-12-31	52	20278	December	33.09		33.49	31.84
Omicron	3	2021-12-31	52	20299	December	26.82		29.04	25.32				38.71
Omicron	3	2022-01-01	52	15.55	December			17.34	14.53				29.89
Omicron	3	2022-01-02	1	21.97	December			24.18	21.68				35.58
Omicron	3	2022-01-02	1	18.03	December			20.05	17.65				33.66
Omicron	3	2022-01-03	1	20412	January	16.32		18.98	15.72				31.27
Omicron	3	2022-01-03	1	20446	January	22.18		24.11	21.9				35.72
Omicron	3	2022-01-03	1	20461	January	22.48		23.8	21.53				38.36
Omicron	3	2022-01-03	1	20550	January	20.69		22.24	19.91				34.48
Omicron	3	2022-01-03	1	20671	January	20.29		21.84	19.42				34.85
Omicron	3	2022-01-04	1	20768	January	35.65		36.73	34.91
Omicron	3	2022-01-04	1	20788	January	14.81		17.18	14.54				25.1
Omicron	3	2022-01-04	1	20890	January	19.06		20.89	18.23				33.86
Omicron	3	2022-01-03	1	21004	January	21.17		22.96	20.22				36.09
Omicron	3	2022-01-03	1	21006	January	15.21		16.56	13.77				29.61
Omicron	3	2022-01-03	1	21007	January	19.38		21.11	18.61				34.65
Omicron	3	2022-01-03	1	21011	January	16.55		18.13	15.87				30.86
Omicron	3	2022-01-04	1	21021	January	17.41		18.94	16.56				32.07
Omicron	3	2022-01-06	1	21838	January	18.86		20.55	18.16				35.02
Omicron	3	2022-01-06	1	21978	January	15.01		16.41	13.81				28.5
Omicron	3	2022-01-07	1	22128	January	28.29		31.79	29.65
Omicron	3	2022-01-07	1	22483	January	25.27		27.34	25.08				38.16
Omicron	3	2022-01-08	1	22691	January	14.09		16.06	12.85				29.2
Omicron	3	2022-01-08	1	22729	January	14.37		16.64	13.46				29.36
Omicron	3	2022-01-08	1	22773	January	15.72		17.29	14.99				30.63
Omicron	3	2022-01-09	2	23214	January	26.01		28.35	25.34				40.36
Omicron	3	2022-01-09	2	23223	January	15.73		17.08	14.88				30.71
Omicron	3	2022-01-09	2	23255	January	24.51		26.53	23.68
Omicron	3	2022-01-09	2	23285	January	18.59		20.13	17.61				33.71
Omicron	3	2022-01-09	2	23309	January	15.59		17.63	14.89				29.32
Omicron	3	2022-01-09	2	23351	January	17.24		18.62	16.43				32.26
Omicron	3	2022-01-10	2	23365	January	16.03		17.42	14.72				31.09
Omicron	3	2022-01-10	2	23407	January	24.38		26.69	23.23				37.45
Omicron	3	2022-01-10	2	23422	January	16.98		18.83	15.99				22.15
Omicron	3	2022-01-10	2	23467	January	18.62		20.72	17.38				30.45
Omicron	3	2022-01-10	2	23468	January	18.34		19.82	17.66				33.74
Omicron	3	2022-01-10	2	23475	January	15.58		17.13	14.28				30.84
Omicron	3	2022-01-10	2	23974	January	19.49		21.72	19.05				30.18
Omicron	3	2022-01-11	2	24692	January	27.66		27.16	25.93
Omicron	3	2022-01-12	2	24969	January	22.67		24.71	21.93				37.51
Omicron	3	2022-01-13	2	26280	January	15.32		17.82	14.59				30.13
Omicron	3	2022-01-13	2	26326	January	19.34		21.05	18.63				34.41
Omicron	3	2022-01-14	2	26723	January	21.69		23.43	21.03				36.51
Omicron	3	2022-01-14	2	27010	January	14.77		17.13	13.95				30.35
Omicron	3	2022-01-14	2	27033	January	17.59		19.59	16.87				31.61
Omicron	3	2022-01-15	2	27442	January	14.57		16.74	13.93				29.05
Omicron	3	2022-01-15	2	27447	January	14.45		16.6	13.82				29.14
Omicron	3	2022-01-17	3	27843	January	32.48		33.64	31.35
Omicron	3	2022-02-06	6	33812	February	15.91		18.17	15.86				30.4
Omicron	3	2022-02-08	6	33945	February	14.31		16.21	13.77				27.3
Omicron	3	2022-02-08	6	33960	February	17.5		18.94	16.39				31.23
Omicron	3	2022-02-08	6	33977	February	18.57		20.26	17.84				32.56
Omicron	3	2022-02-08	6	33984	February	21.38		23.54	20.52				35.59
Omicron	3	2022-02-08	6	34005	February	21.92		24.09	21.44				35.82
Omicron	3	2022-02-08	6	34007	February	22.06		24.17	21.59				37.02
Omicron	3	2022-02-08	6	34009	February	32.19		33.75	30.65				32.67
Omicron	3	2022-02-08	6	34015	February	14.05		16.48	13.03				28.06
Omicron	3	2022-02-08	6	34020	February	22.67		24.74	22.15				36.04
Omicron	3	2022-02-08	6	34021	February	15.64		16.99	14.41				30.05
Omicron	3	2022-02-08	6	34029	February	31.55		33.72	30.68
Omicron	3	2022-02-08	6	34032	February	20.77		22.75	20.53				34.02
Omicron	3	2022-02-09	6	34038	February	22.18		24.06	21.69				36.07
Omicron	3	2022-02-09	6	34049	February	16.62		18.04	15.58				33.3
Omicron	3	2022-02-09	6	34071	February	17.56		19.3	16.45				32.17
Omicron	3	2022-02-09	6	34099	February	16.56		18.35	16.17				30.31
Omicron	3	2022-02-09	6	34105	February	24.88		27.1	30.03				38.74
Omicron	3	2022-02-09	6	34113	February	22.26		24.06	21.61				34.86
Omicron	3	2022-02-09	6	34129	February	21.64		23.53	20.99				36.27
Omicron	3	2022-02-09	6	34130	February	36.21		37.84	33.97
Omicron	3	2022-02-08	6	34135	February	22.05		23.88	21.25				34.82
Omicron	3	2022-02-10	6	34147	February	16.42		17.66	15.03				31.18
Omicron	3	2022-02-10	6	34190	February	24.22		26.25	23.17				31.99
Omicron	3	2022-02-10	6	34240	February	22.29		23.94	21.61				37.91
Omicron	3	2022-02-11	6	34286	February	24.51		26.79	24.11				39.11
Omicron	3	2022-02-12	6	34388	February	22.25		24.8	21.55				36.62
Omicron	3	2022-02-12	6	34392	February	35.13		37.4	33.02
Omicron	3	2022-02-12	6	34395	February	18.23		19.66	17.32				32.72
Omicron	3	2022-02-12	6	34431	February	17.25		19.04	16.85				31.96
Omicron	3	2022-02-13	7	34450	February	17.03		18.32	16.34				30.72
Omicron	3	2022-02-12	6	34454	February	18.01		19.81	17.4				32.26
Omicron	3	2022-02-14	7	34555	February	18		19.82	17.59				32.04
Omicron	3	2022-02-14	7	34568	February	20.14		21.73	19.5				35.65
Omicron	3	2022-02-14	7	34574	February	21.13		23.78	20.84				35.25
Omicron	3	2022-02-14	7	34589	February	18.55		20.31	17.61				32.58
Omicron	3	2022-02-14	7	34590	February	19.15		20.99	18.36				35.58
Omicron	3	2022-02-14	7	34613	February	17		19.3	16.35				32.58
Omicron	3	2022-02-15	7	34686	February	19.14		20.53	18.66				34.75
Omicron	3	2022-02-15	7	34687	February	17.77		19.24	16.76				32.57
Omicron	3	2022-02-14	7	34696	February	17		19	16.6				30.85
Omicron	3	2022-02-16	7	34711	February	19.44		21.17	18.62				34.7
Omicron	3	2022-02-16	7	34715	February	26.81		28.35	26.12
Omicron	3	2022-02-16	7	34730	February	18.45		19.9	17.45				31.45
Omicron	3	2022-02-16	7	34731	February	14.63		15.9	13.64				30.45
Omicron	3	2022-02-16	7	34738	February	17.94		20.12	17.06				32.9
Omicron	3	2022-02-15	7	34787	February	16.11		18.47	15.54				31.58

## Sheet: Omicron
Number	Variant	Linage	Date	Week	Number	Month	Novaplex™SARS-CoV-2 Variants VII
							E484A	RdRP gene	N501Y	HV69/70 del
1	BA.1	1	2022-03-02	9	35748	March	27.89	29.02	28.37	30.72
2	BA.1	1	2022-03-02	9	35784	March	21.74	23.28	22.28	24.89
3	BA.2	2	2022-03-04	9	35879	March	23.72	24.69	24.61	N/A
4	BA.2	2	2022-03-05	9	35889	March	30.80	28.87	31.30	N/A
5	BA.1	1	2022-03-06	10	35903	March	32.75	30.77	32.87	34.65
6	BA.1	1	2022-03-08	10	35968	March	23.34	24.68	2022-10-24	26.41
7	BA.1	1	2022-03-08	10	35983	March	25.49	26.58	26.24	29.45
8	BA.1	1	2022-03-08	10	35984	March	24.21	24.91	24.81	27.33
9	BA.1	1	2022-03-08	10	35985	March	22.95	2022-02-24	2022-09-24	26.35
10	BA.1	1	2022-03-09	10	35999	March	30.65	29.27	31.27	34.72
11	BA.1	1	2022-03-09	10	36000	March	33.08	32.97	33.38	36.36
12	BA.1	1	2022-03-10	10	36044	March	29.63	27.40	29.90	36.16
13	BA.2	2	2022-03-11	10	36067	March	25.97	27.48	26.60	N/A
14	BA.1	1	2022-03-15	11	36191	March	23.38	24.95	23.95	26.28
15	BA.1	1	2022-03-15	11	36193	March	22.84	24.86	23.84	25.87
16	BA.1	1	2022-03-15	11	36200	March	25.35	26.55	25.77	28.19
17	BA.1	1	2022-03-16	11	36212	March	29.00	29.75	29.53	2022-05-31
18	BA.1	1	2022-03-17	11	36240	March	21.44	22.46	22.41	24.90
19	BA.1	1	2022-03-17	11	36256	March	20.97	22.18	21.89	24.36
20	BA.1	1	2022-03-17	11	36266	March	25.27	26.53	25.94	28.37
21	BA.1	1	2022-03-18	11	36310	March	31.33	30.79	31.62	36.02
22	BA.1	1	2022-03-21	12	36407	March	27.29	26.77	27.78	32.52
23	BA.1	1	2022-03-21	12	36410	March	25.92	25.52	26.53	30.51
24	BA.2	2	2022-03-23	12	36482	March	31.42	31.99	31.57	N/A
25	BA.1	1	2022-03-24	12	36541	March	24.64	25.82	25.31	27.39
26	BA.1	1	2022-03-28	13	36669	March	2022-10-27	2022-11-26	27.52	31.41
27	BA.1	1	2022-03-28	13	36670	March	2022-07-25	2022-04-24	25.57	2022-12-30
28	BA.1	1	2022-03-28	13	36671	March	26.38	25.35	2022-02-27	31.29
29	BA.1	1	2022-03-28	13	36675	March	28.46	27.32	28.94	34.40
30	BA.1	1	2022-03-30	13	36724	March	25.86	25.22	26.31	31.32
31	BA.2	2	2022-03-31	13	36759	March	30.15	29.81	30.58	N/A
32	BA.2	2	2022-03-31	13	36765	March	24.97	2022-11-25	25.74	N/A
33	BA.2	2	2022-04-01	13	36780	April	23.41	2022-10-25	24.45	N/A
34	BA.2	2	2022-04-02	13	36818	April	25.67	24.34	25.34	N/A
35	BA.1	1	2022-04-05	14	36912	April	22.52	2022-10-24	23.46	25.54
36	BA.2	2	2022-04-05	14	36914	April	25.78	27.45	26.82	N/A
37	BA.2	2	2022-04-06	14	36936	April	23.44	22.88	23.55	N/A
38	BA.2	2	2022-04-07	14	36966	April	2022-01-23	21.82	23.81	N/A
39	BA.2	2	2022-04-07	14	36972	April	32.10	32.67	32.12	N/A
40	BA.2	2	2022-04-10	15	37065	April	24.44	25.70	25.20	N/A
41	BA.2	2	2022-04-12	15	37118	April	30.13	32.57	30.77	N/A
42	BA.2	2	2022-04-12	15	37120	April	24.61	26.53	25.44	N/A
43	BA.1	1	2022-04-15	15	37172	April	26.96	26.37	27.46	32.29
44	BA.2	2	2022-04-16	15	37176	April	26.55	26.73	2022-08-27	N/A
45	BA.2	2	2022-04-16	15	37181	April	2022-01-21	21.68	21.28	N/A
46	BA.2	2	2022-04-16	15	37191	April	2022-08-26	25.83	26.57	N/A
47	BA.1	1	2022-04-19	16	37301	April	27.55	26.38	27.48	33.50
48	BA.2	2	2022-04-19	16	37338	April	25.33	25.56	26.16	N/A
49	BA.1	1	2022-04-20	16	37341	April	29.80	28.19	30.27	33.88
50	BA.2	2	2022-04-20	16	37342	April	31.72	32.63	32.00	N/A
51	BA.2	2	2022-04-21	16	37384	April	30.95	32.35	31.39	N/A
52	BA.2	2	2022-04-22	16	37403	April	24.73	25.50	25.19	N/A
53	BA.2	2	2022-04-27	17	37499	April	22.48	22.73	23.29	N/A
54	BA.2	2	2022-04-28	17	37516	April	28.91	28.25	29.36	N/A
55	BA.2	2	2022-04-28	17	37521	April	23.43	24.35	2022-07-24	N/A
56	BA.2	2	2022-04-28	17	37523	April	25.39	25.83	2022-08-26	N/A
57	BA.2	2	2022-05-02	18	37575	May	26.71	26.44	26.97	N/A
58	BA.2	2	2022-05-02	18	37576	May	32.82	32.57	33.23	N/A
59	BA.2	2	2022-05-03	18	37604	May	24.93	25.86	25.53	N/A
60	BA.2	2	2022-05-03	18	37607	May	32.39	32.01	32.54	N/A
61	BA.2	2	2022-05-03	18	37608	May	20.99	23.66	2022-06-22	N/A
62	BA.2	2	2022-05-09	19	37680	May	31.93	30.77	32.30	N/A
63	BA.2	2	2022-05-10	19	37688	May	18.80	20.68	19.61	N/A
64	BA.2	2	2022-05-11	19	37706	May	26.82	27.77	27.63	N/A
65	BA.2	2	2022-05-13	19	37746	May	35.59	37.91	36.04	N/A
66	BA.2	2	2022-05-13	19	37758	May	20.62	23.48	21.95	N/A
67	BA.2	2	2022-05-14	19	37771	May	35.83	37.12	36.25	N/A
68	BA.2	2	2022-05-16	20	37817	May	24.53	26.39	25.36	N/A
69	BA.2	2	2022-05-17	20	37829	May	26.15	2022-02-28	26.93	N/A
70	BA.2	2	2022-05-17	20	37833	May	18.21	20.25	2022-12-20	N/A
71	BA.2	2	2022-05-17	20	37834	May	2022-03-29	28.41	29.40	N/A
72	BA.2	2	2022-05-17	20	37837	May	27.13	27.19	27.49	N/A
73	BA.2	2	2022-05-17	20	37839	May	30.38	34.58	2022-08-31	N/A
74	BA.2	2	2022-05-18	20	37846	May	34.11	33.57	34.34	N/A
75	BA.2	2	2022-05-18	20	37850	May	24.98	25.39	25.78	N/A
76	BA.2	2	2022-05-18	20	37855	May	37.22	39.46	38.30	N/A
77	BA.2	2	2022-05-18	20	37861	May	26.31	26.55	26.75	N/A
78	BA.2	2	2022-05-18	20	37864	May	28.60	28.42	2022-11-29	N/A
79	BA.2	2	2022-05-19	20	37891	May	2022-04-27	27.19	27.56	N/A
80	BA.2	2	2022-05-19	20	37923	May	20.13	21.45	21.16	N/A
81	BA.2	2	2022-05-19	20	37940	May	21.74	23.27	22.87	N/A
82	BA.2	2	2022-05-20	20	37942	May	31.00	2022-07-31	31.95	N/A
83	BA.2	2	2022-05-21	21	37967	May	27.52	26.68	2022-08-28	N/A
84	BA.2	2	2022-05-21	21	37971	May	21.82	2022-08-26	23.21	N/A
85	BA.2	2	2022-05-21	21	37993	May	25.82	27.88	26.70	N/A
86	BA.2	2	2022-05-23	21	38006	May	20.60	23.56	21.86	N/A
87	BA.2	2	2022-05-24	21	38030	May	19.24	21.36	2022-12-21	N/A
88	BA.2	2	2022-05-24	21	38031	May	32.90	32.30	33.24	N/A
89	BA.2	2	2022-05-25	21	38043	May	26.79	28.27	27.87	N/A
90	BA.1	1	2022-05-25	21	38046	May	27.88	28.20	29.46	35.14
91	BA.2	2	2022-05-25	21	38051	May	26.84	27.32	27.22	N/A
92	BA.2	2	2022-05-26	21	38070	May	23.73	25.82	24.90	N/A
93	BA.2	2	2022-05-26	21	38071	May	29.88	32.32	30.34	N/A
94	BA.2	2	2022-05-26	21	38079	May	21.13	21.36	21.46	N/A
95	BA.2	2	2022-05-26	21	38080	May	26.68	29.53	27.23	N/A
96	BA.2	2	2022-05-26	21	38081	May	21.54	2022-01-24	22.88	N/A
97	BA.2	2	2022-05-27	21	38100	May	2022-03-27	26.49	27.78	N/A
98	BA.2	2	2022-05-26	21	38102	May	25.32	25.37	25.83	N/A
99	BA.2	2	2022-05-27	21	38111	May	20.35	20.27	20.63	N/A
100	BA.2	2	2022-05-27	21	38117	May	23.35	22.22	23.26	N/A
101	BA.2	2	2022-05-28	21	38128	May	28.61	25.80	29.16	N/A
102	BA.1	1	2022-05-28	21	38133	May	24.78	24.70	25.72	29.87
103	BA.2	2	2022-05-29	22	38138	May	38.21	36.12	38.95	N/A
104	BA.2	2	2022-05-28	21	38147	May	31.15	2022-01-31	32.59	N/A
105	BA.2	2	2022-05-30	22	38150	May	28.95	2022-08-27	29.39	N/A
106	BA.2	2	2022-05-30	22	38162	May	30.94	31.11	31.44	N/A
107	BA.2	2	2022-05-30	22	38165	May	33.92	32.56	33.85	N/A
108	BA.2	2	2022-05-31	22	38174	May	35.32	33.22	35.56	N/A
109	BA.2	2	2022-05-31	22	38175	May	29.93	28.21	29.94	N/A
110	BA.2	2	2022-05-31	22	38176	May	32.36	28.16	32.65	N/A
111	BA.2	2	2022-05-31	22	38180	May	34.31	31.56	34.52	N/A
112	BA.2	2	2022-05-31	22	38183	May	29.41	2022-06-29	29.67	N/A

## Sheet: variantes
Week	Delta	Omicron	Gamma	ND	Total
39	7	0	1	1	9
40	9	0	0	0	9
41	16	0	1	0	17
42	18	0	0	0	18
43	12	0	1	2	15
44	15	0	0	1	16
45	27	0	1	0	28
46	38	0	4	0	42
47	22	0	0	0	22
48	22	0	0	0	22
49	26	4	0	0	30
50	18	16	0	1	35
51	6	15	0	0	21
52	6	50	0	0	56
1	0	22	0	0	22
2	0	22	0	0	22
3	0	1	0	0	1
6	0	31	0	0	31
7	0	16	0	0	16
9	0	4	0	0	4
10	0	9	0	0	9
11	0	8	0	0	8
12	0	4	0	0	4
13	0	9	0	0	9
14	0	5	0	0	5
15	0	7	0	0	7
16	0	6	0	0	6
17	0	4	0	0	4
18	0	5	0	0	5
19	0	6	0	0	6
20	0	15	0	0	15
21	0	21	0	0	21
22	0	9	0	0	9
Week	BA.1	BA.2	ND	Total
9	2	2	0	4
10	8	1	0	9
11	8	0	0	8
12	3	1	0	4
13	5	4	0	9
14	1	4	0	5
15	1	6	0	7
16	2	4	0	6
17	0	4	0	4
18	0	5	0	5
19	0	6	0	6
20	0	15	0	15
21	2	19	0	21
22	0	9	0	9
